# Supplementary material for: Crystal Structure of Human CD47 in Complex with Engineered SIRPα.D1(N80A)
Source: Molecules. 2022 Aug 30;27(17):5574. doi: 10.3390/molecules27175574 (PMC9457805; doi:10.3390/molecules27175574)
Supplement: Supplementary file 1 [file molecules-27-05574-s001.zip]

Archive with 1 entries (1 files):
- molecules-1841863-supplementary.pdf
